# Supplementary material for: Unveiling the cardiovascular impact of Zika Virus: Myocardial injury, prothrombotic state, and oxidative stress in immunocompetent mice
Source: PLoS Negl Trop Dis. 2025 Jul 31;19(7):e0013292. doi: 10.1371/journal.pntd.0013292 (PMC12312972; doi:10.1371/journal.pntd.0013292)
Supplement: Supporting information — (ZIP) [file pntd.0013292.s001.zip]

Archive with 3 entries (3 files):
- TnT (1).pzfx
- Results Cells (1).pzfx
- Results in vivo.pzfx
